# Supplementary material for: Inflammatory-Metal Profile as a Hallmark for COVID-19 Severity During Pregnancy
Source: Front Cell Dev Biol. 2022 Aug 9;10:935363. doi: 10.3389/fcell.2022.935363 (PMC9395991; doi:10.3389/fcell.2022.935363)
Supplement: Supplementary file 2 [file Table4.xlsx]

## Sheet: data
					SERUM METAL IONS										CYTOKINES
ID Number	Days at hospital	IUC admission	Maternal death	Pneumonia	Copper (µg/dl) Mean = 290	Zinc (µg/dl) Mean 46	Copper/Zinc (µg/µg) Mean = 6.6	Iron (µg/dl) Mean = 50	Magnesium (mmol/l) Mean = 0.66	Iron/Magnesium (mg/mmol) Mean = 83	Sodium (mmol/l) Mean = 128.3	Potassium (mmol/l) Mean = 3.41	Calcium (mmol/l) Mean = 1.50	Phosphorus (mmol/l) Mean =3.53	IL-1α (pg/ml) Mean = 385.3	IL-1β (pg/ml) Mean = 3.4	IL-1rα (pg/ml) Mean = 71.5	IL-2 (pg/ml) Mean = 2.54	IL-4 (pg/ml) Mean = 246.7	IL-6 (pg/ml) Mean = 94.9	IL-8 (pg/ml) Mean = 63.8	IL-10 (pg/ml) Mean = 88.8	Eotataxin (pg/ml) Mean = 84.9	TNF-α (pg/ml) Mean = 55.9	CCL3 (pg/ml) Mean = 19.1	CCL4 (pg/ml) Mean 74.5	IP-10 (pg/ml) Mean = 5484	Zinc/IL-6 Mean = 1.1	Copper/IP-10 Mean = 0.144
178	16	1	1	1	268	40	6.7	20	0.796	25.1256	138.7	3.145	1.495	4.29457	555.9	1.42	19.6	0.69	168.66	72.44	29.74	ND	86.13	57.73	55.02	117.16	7005.87	0.552181	0.0382536
191	1	1	1	1	325	38	8.55263	42	0.592272	70.9134	108.043	2.89708	1.47205	2.14083	968.56	1.61	126.47	1.55	135.57	34.82	270.47	108.22	118.86	40.95	26.07	37.29	7362.81	1.09133	0.0441408
192	19	1	1	1	356	33	10.7879	49	0.608724	80.4963	115.928	2.95078	1.42215	2.75111	419.02	ND	3.91	ND	378.64	108.71	38.51	76.5	49.52	27.05	0.96	31.41	13581.9	0.30356	0.0262113
175	16	1	0	1	273	38	7.18421	33	0.90486	36.4697	135.067	ND	1.43962	5.84449	386.37	7.85	87.49	1.55	62.66	99.29	230.75	56.3	115.44	61.12	14.19	50.65	10646.4	0.382717	0.0256424
179	10	1	0	1	239	34	7.02941	61	0.57	107.018	125.203	2.383	1.39221	3.58419	6	0.23	1.28	0.54	2.04	74.94	17.32	105.88	127.05	31.05	18.47	91.3	403.61	0.453696	0.592156
180	15	1	0	1	243	50	4.86	20	1.03	19.4175	127.544	3.417	1.622	4.13312	140.96	3.58	134.15	9.35	2.04	65.92	143.7	242.97	31	213.3	103.77	361.91	3812.87	0.758495	0.0637315
181	27	1	0	1	272	36	7.55556	56	0.589	95.0764	132.586	3.128	1.584	4.35915	190.28	5.98	40.35	9.35	2.04	190.81	88.3	128.55	117.73	62.12	1.15	89.41	1908.37	0.188669	0.14253
189	0	1	0	1	256	55	4.65455	54	0.505899	106.741	131.966	2.76156	1.60428	3.50347	470.6	2	3.91	1.33	335.36	41.58	0.41	127.13	113.71	35.04	1.15	34.42	3880.17	1.32275	0.0659765
194	1	1	0	0	274	66	4.15152	58	0.563481	102.932	139.37	3.40081	1.4471	3.13536	719.94	ND	32.43	0.54	272.47	22.34	20.66	161.58	57.66	50.71	27.98	45.07	10223.6	2.95434	0.0268007
196	7	1	0	1	231	54	4.27778	44	0.633402	69.4662	136.158	4.98615	1.45708	2.88027	211.22	1.29	178.18	0.54	200.04	100.23	47.22	139.03	88.71	39.31	11.58	75.79	2385.14	0.538761	0.0968497
176	0	0	0	1	309	45	6.86667	66	0.584046	113.005	128.054	2.99169	1.45209	3.27098	706.76	1.32	19.6	0.54	281.44	17.89	12.96	44.5	74.24	32.66	30.93	23.33	6295.08	2.51537	0.049086
177	0	0	0	1	298	68	4.38235	56	0.563481	99.3822	128.784	1.86661	1.3473	3.04495	329.5	0.83	40.56	0.54	149.88	22.64	53.57	0.17	129.14	76.05	28.49	56.75	8462.05	3.00353	0.0352161
182	0	0	0	1	290	41	7.07317	49	0.593	82.6307	118.209	5.27	1.664	4.06854	159.3	3.27	7.31	8.51	13.86	127.03	8.77	3.65	21.65	58.44	1.15	49.71	395.43	0.322758	0.733379
183	0	0	0	1	301	26	11.5769	50	0.759	65.8762	140.3	3.142	1.472	3.32587	140.96	3.87	135.1	5.47	50.25	210.43	78.48	106.61	92.23	37.31	5.93	56.16	2261.47	0.123557	0.133099
184	3	0	0	1	270	45	6	74	0.54	137.037	126.476	3.035	1.3	4.00297	413.18	7.15	1.28	1.08	1549.45	287.82	64.67	100.01	65.97	84.37	2.41	79.18	883.29	0.156348	0.305675
186	0	0	0	1	371	ND	NC	ND	0.690984	NM	130.7	6.67	1.61103	3.58419	159.3	7.59	174.7	0.54	2.04	180.61	13.38	107.34	95.43	43.24	1.15	73.03	5738.03	NC	0.0646563
187	0	0	0	1	248	44	5.63636	56	0.65808	85.096	132.012	4.13211	1.5494	2.46373	NM	NM	NM	NM	NM	NM	NM	NM	NM	NM	NM	NM	NM	NC	NC
188	4	0	0	1	401	49	8.18367	49	0.74034	66.1858	117.004	3.00959	1.78392	3.7295	453.25	ND	19.6	0.54	635.72	21.32	12.99	0.17	65.29	28.96	11.38	42.16	11033.7	2.29831	0.0363431
193	0	0	0	0	287	68	4.22059	68	0.555255	122.466	124.852	2.17345	1.34231	2.96422	504.46	ND	261.32	0.54	199.05	29.53	15.67	0.17	78.38	27.29	1.15	25.48	2445.83	2.30274	0.117343
		Maternal death
		IUC admission
		Not IUC admission
	NM = Not measured due to insufficient sample
	ND = Not detected (Value outside of range detection)
	NC = Not calculated (When a value was not measured or detected)
