# Supplementary material for: Inflammatory-Metal Profile as a Hallmark for COVID-19 Severity During Pregnancy
Source: Front Cell Dev Biol. 2022 Aug 9;10:935363. doi: 10.3389/fcell.2022.935363 (PMC9395991; doi:10.3389/fcell.2022.935363)
Supplement: Supplementary file 4 [file Table1.xlsx]

## Sheet: data
													Signs and symptoms														Laboratory findings															Metal measurements
ID NUMBER	Classification	Gestationtal age	Mother´s age	Delivery	Body mass index	Obesity	Diabetes	Gestational diabetes	Hypertention	Preeclampsia	Hypotiroidism	Other disease	SatO2	SpO2	Fatigue	Fever	Cough	Myalgia	Chest pain	Dyspnea	Anosmia	Dysgeusia	Days at hospital	IUC admission	Maternal death	Pneumonia	D Dimer (ng/ml)	CPK (µg/l)	CKMB (µg/l)	Procacitonin (ng/ml)	PCR (mg/l)	Triglycerides (mg/dL)	Cholesterol (mg/dL)	Myoglobin (ng/mL)	Hemoglobin (g/dL)	Hematocrit %	Erythrocyte (mill/mm3)	Leukocytes (mill/mm3)	Platelets (mill/mm3)	Neutrophil %	Lymphocyte %	Calcium serum (mmol/l)	Ionic calcium (mmol/l)	Calcium fingernails (mg/g dw)	Calcium placenta (mg/g wd)	Calcium cord (mg/g dw)	Copper serum (µg/dl)	Copper fingersnails (mg/kg dw)	Copper placenta (mg/kg dw)
1	Control	38	25	0	25.7117	No	No	0	0	0	0		No reported	No reported	0	0	0	0	0	0	0	0	0	0	0	0	No reported	No reported	No reported	No reported	No reported	No reported	No reported	No reported	12.9	39.6	4.3	8	196	58.7	29.3	1.028	1.25	0.5671	0.738344	0.73203	148	6.758	12.247
2	Control	40.3	22	0	17.3604	No	No	0	0	0	0		No reported	No reported	0	0	0	0	0	0	0	0	0	0	0	0	No reported	No reported	No reported	No reported	No reported	No reported	No reported	No reported	12.5	38.2	4.1	7	279	70.1	22.6	1.195	Not measured	0.498189	1.47317	0.68	216	7.503	4.954
3	Control	38.4	33	0	26.5625	No	No	0	0	0	0		No reported	No reported	0	0	0	0	0	0	0	0	0	0	0	0	No reported	No reported	No reported	No reported	No reported	No reported	No reported	No reported	13.1	39.2	4.1	10.6	161	62.1	29.5	1.297	1.19	0.615498	Not measured	0.751707	211	6.378	Not measured
4	Control	38	38	0	29.0174	No	No	0	0	0	0		No reported	No reported	0	0	0	0	0	0	0	0	0	0	0	0	No reported	No reported	No reported	No reported	No reported	No reported	No reported	No reported	14.2	41.2	4.37	8	158	75.4	17.1	1.37	1.2	0.653393	0.723986	0.853119	213	5.61	5.719
5	Control	38.6	18	0	18.7305	No	No	0	0	0	0		No reported	No reported	0	0	0	0	0	0	0	0	0	0	0	0	No reported	No reported	No reported	No reported	No reported	No reported	No reported	No reported	11.1	33.2	3.88	12.2	224	85.1	8.1	1.26	1.18	0.489627	2.07972	0.871109	228	6.92	7.261
6	Control	38.3	30	0	32.8731	Yes	No	0	0	0	0		No reported	No reported	0	0	0	0	0	0	0	0	0	0	0	0	No reported	No reported	No reported	No reported	No reported	No reported	No reported	No reported	9.8	30.5	3.68	10.3	240	78.2	14.9	1.375	1.17	0.498419	Not measured	Not measured	279	10.978	Not measured
7	Control	37	21	0	27.3437	No	No	0	0	0	0		No reported	No reported	0	0	0	0	0	0	0	0	0	0	0	0	No reported	No reported	No reported	No reported	No reported	No reported	No reported	No reported	9.4	29	3.58	16.1	296	85.3	7.6	1.55189	1.07	0.992489	Not detected	Not measured	225	9.611	9.555
8	Control	37	29	0	23.533	No	No	0	0	0	0		No reported	No reported	0	0	0	0	0	0	0	0	0	0	0	0	No reported	No reported	No reported	No reported	No reported	No reported	No reported	No reported	12.4	36.6	4.47	10	204	71.5	20.1	1.747	1.13	1.01652	0.78053	1.24629	230	6.9	7.159
9	Control	38.2	33	0	30.4	Yes	No	1	0	0	0		No reported	No reported	0	0	0	0	0	0	0	0	0	0	0	0	No reported	No reported	No reported	No reported	No reported	No reported	No reported	No reported	13	40	4.51	7.1	263	64.5	26.4	1.272	1.13	1.11094	1.50667	0.817404	252	3.516	5.062
10	Control	39.4	27	0	32	No	No	0	0	0	0		No reported	No reported	0	0	0	0	0	0	0	0	0	0	0	0	No reported	No reported	No reported	No reported	No reported	No reported	No reported	No reported	15.2	45.3	4.86	8.7	197	75.8	16.6	1.252	1.21	0.935	1.67931	1.18508	197	6.25	10.072
11	Control	37.6	30	0	28.5075	Yes	No	0	0	0	0		No reported	No reported	0	0	0	0	0	0	0	0	0	0	0	0	No reported	No reported	No reported	No reported	No reported	No reported	No reported	No reported	8.1	23.1	2.63	10.9	235	82	9.01	1.14	1.11	0.552423	0.712782	0.712969	242	7.454	7.316
12	Control	36.7	37	0	31.6118	Yes	No	0	0	0	0		No reported	No reported	0	0	0	0	0	0	0	0	0	0	0	0	No reported	No reported	No reported	No reported	No reported	No reported	No reported	No reported	9.8	30.7	2.93	12.2	240	83.7	9.1	1.272	Not measured	0.819056	0.710901	0.58185	238	6.177	5.151
13	Control	38.3	34	0	27.8293	No	No	0	0	0	0		No reported	No reported	0	0	0	0	0	0	0	0	0	0	0	0	No reported	No reported	No reported	No reported	No reported	No reported	No reported	No reported	11.9	37.1	4.41	10.6	249	70.5	21.2	1.297	1.19	1.14126	Not detected	1.28854	273	15.049	23.181
14	Control	39.2	35	0	28.2828	No	Yes	0	0	0	0		No reported	No reported	0	0	0	0	0	0	0	0	0	0	0	0	No reported	No reported	No reported	No reported	No reported	No reported	No reported	No reported	11.2	36.2	3.85	10.8	171	69.3	23.4	1.437	1.06	0.635465	0.749332	1.02371	254	11.415	7.333
15	Control	38.6	34	0	26.1719	No	No	0	1	0	0		No reported	No reported	0	0	0	0	0	0	0	0	0	0	0	0	No reported	No reported	No reported	No reported	No reported	No reported	No reported	No reported	12	35.5	3.93	6.4	179	77.5	14.9	1.427	1.15	0.669128	1.57182	0.810097	284	17.531	12.67
16	Control	39	26	0	20.9366	No	No	0	0	0	0		No reported	No reported	0	0	0	0	0	0	0	0	0	0	0	0	No reported	No reported	No reported	No reported	No reported	No reported	No reported	No reported	8.9	26	2.95	5.3	188	57.6	34.1	1.272	1.17	1.07934	0.837453	0.708029	257	8.252	18.328
17	Control	38.6	42	0	28.7619	No	No	0	0	0	0		No reported	No reported	0	0	0	0	0	0	0	0	0	0	0	0	No reported	No reported	No reported	No reported	No reported	No reported	No reported	No reported	12.9	39.1	4.8	7.1	200	72.4	18.4	1.417	1.14	0.442718	Not detected	1.4505	238	6.19048	5.085
18	Control	38.1	28	0	27.9421	No	No	0	0	1	0		No reported	No reported	0	0	0	0	0	0	0	0	0	0	0	0	No reported	No reported	No reported	No reported	No reported	No reported	No reported	No reported	12.5	37.5	4.13	10.4	268	73.6	17.8	1.44669	1.09	1.08109	0.831681	0.681927	186	22.481	9.396
19	Control	37.3	28	0	30.8532	Yes	No	1	0	1	0		No reported	No reported	0	0	0	0	0	0	0	0	0	0	0	0	No reported	No reported	No reported	No reported	No reported	No reported	No reported	No reported	13.3	39.9	4.49	7.6	202	58.6	32.1	1.397	0.93	0.655978	1.03763	0.937724	280	57.075	10.961
20	Control	38.3	30	0	25.3333	No	No	0	0	0	0		No reported	No reported	0	0	0	0	0	0	0	0	0	0	0	0	No reported	No reported	No reported	No reported	No reported	No reported	No reported	No reported	13.5	41.5	5.23	10	296	61.7	21.8	1.43088	1.15	1.03443	2.63194	0.818359	261	17.647	23.082
21	Control	38.5	24	0	26.7698	No	No	0	0	0	0		No reported	No reported	0	0	0	0	0	0	0	0	0	0	0	0	No reported	No reported	No reported	No reported	No reported	No reported	No reported	No reported	11.7	34.2	4.04	9.9	297	62	27	1.604	Not measured	1.0134	1.45738	1.01806	220	39.003	12.589
22	Control	37.3	25	0	27.9155	No	No	1	0	0	0		No reported	No reported	0	0	0	0	0	0	0	0	0	0	0	0	No reported	No reported	No reported	No reported	No reported	No reported	No reported	No reported	12.9	39.3	4.73	8.1	279	71.7	22.6	1.447	1.23	0.61372	Not detected	0.792132	239	Not detected	5.72
23	Control	37.6	30	0	35.1562	Yes	No	0	1	0	0		No reported	No reported	0	0	0	0	0	0	0	0	0	0	0	0	No reported	No reported	No reported	No reported	No reported	No reported	No reported	No reported	12.1	36.5	4.07	11.04	191	86	7.7	1.747	Not measured	Not detected	0.618699	1.03294	261	Not measured	7.655
24	Control	38.1	20	0	37.8041	Yes	No	0	0	0	0		No reported	No reported	0	0	0	0	0	0	0	0	0	0	0	0	No reported	No reported	No reported	No reported	No reported	No reported	No reported	No reported	14.2	41.9	5	7.4	235	72.8	21.9	1.342	1.31	Not measured	0.901826	0.831671	200	Not measured	16.366
25	Control	38.5	28	0	40.625	Yes	No	0	0	0	0		No reported	No reported	0	0	0	0	0	0	0	0	0	0	0	0	No reported	No reported	No reported	No reported	No reported	No reported	No reported	No reported	12.9	39.9	4.94	9.4	184	71	20.4	1.322	1.18	Not measured	1.18616	1.27311	224.3	Not measured	11.911
26	Control	37.6	34	0	19.9792	No	No	1	1	0	0		No reported	No reported	0	0	0	0	0	0	0	0	0	0	0	0	No reported	No reported	No reported	No reported	No reported	No reported	No reported	No reported	11.3	34.2	3.9	8.3	259	77.7	16.2	1.272	1.11	Not measured	1.59971	1.17363	248	Not measured	9.971
27	Control	38.1	35	0	26.8977	No	No	0	0	0	1		No reported	No reported	0	0	0	0	0	0	0	0	0	0	0	0	No reported	No reported	No reported	No reported	No reported	No reported	No reported	No reported	9.8	30.2	3.61	7	378	82.7	8.3	1.302	1.14	Not measured	0.703736	0.815923	254	Not measured	6.728
28	Control	37.4	27	0	22.7694	No	No	0	0	0	0		No reported	No reported	0	0	0	0	0	0	0	0	0	0	0	0	No reported	No reported	No reported	No reported	No reported	No reported	No reported	No reported	11.9	36.6	4.05	7.1	271	59.7	28.4	1.544	1.1	Not measured	0.711606	0.886536	261	Not measured	10.7
29	Control	38.2	22	0	27.9421	No	No	0	0	0	0		No reported	No reported	0	0	0	0	0	0	0	0	0	0	0	0	No reported	No reported	No reported	No reported	No reported	No reported	No reported	No reported	12.3	36.4	4.08	9.6	345	59.9	30.9	1.375	1.04	Not measured	1.50968	0.751068	259	Not measured	6.58537
30	Control	36.6	36	0	24.6094	No	No	0	0	0	0		No reported	No reported	0	0	0	0	0	0	0	0	0	0	0	0	No reported	No reported	No reported	No reported	No reported	No reported	No reported	No reported	12.9	38.9	4.17	9.3	265	60.8	30.2	1.30974	1.13	Not measured	1.52756	1.35499	220	Not measured	6.75
31	Control	38.3	22	0	28.8415	No	No	0	0	0	0		No reported	No reported	0	0	0	0	0	0	0	0	0	0	0	0	No reported	No reported	No reported	No reported	No reported	No reported	No reported	No reported	11.4	35.6	3.92	11.2	311	70.4	21.8	1.572	Not measured	Not measured	0.89175	0.954012	274	Not measured	Not measured
32	Control	37.1	28	0	26.3	No	No	0	0	0	0		No reported	No reported	0	0	0	0	0	0	0	0	0	0	0	0	No reported	No reported	No reported	No reported	No reported	No reported	No reported	No reported	13.7	39.2	4.53	8.6	173	58.9	29.4	1.372	1.08	Not measured	Not measured	Not detected	252	Not measured	9.891
33	Control	40.4	24	0	21.9261	No	No	0	0	0	0		No reported	No reported	0	0	0	0	0	0	0	0	0	0	0	0	No reported	No reported	No reported	No reported	No reported	No reported	No reported	No reported	13.3	39.3	4.41	7.3	167	61.1	29.4	1.248	1.03	Not measured	0.891492	0.954392	194	Not measured
34	Control	38.3	34	0	21.0937	No	No	0	0	0	0		No reported	No reported	0	0	0	0	0	0	0	0	0	0	0	0	No reported	No reported	No reported	No reported	No reported	No reported	No reported	No reported	11.5	34.3	3.77	7.6	225	74.8	31.1	0.948	1.13	Not measured	Not measured	0.717801	157	Not measured	Not measured
35	Asymptomatic	38.1	30	0	20.3	No	No	0	0	0	0		No reported	No reported	0	0	0	0	0	0	0	0	0	0	0	0	No reported	No reported	No reported	No reported	No reported	No reported	No reported	No reported	12.4	36	4	6	141	67.3	24.2	1.672	Not measured	0.445455	0.564517	Not detected	271	6.169	6.655
36	Asymptomatic	39.5	36	0	24.677	No	No	0	0	0	1		No reported	No reported	0	0	0	0	0	0	0	0	0	0	0	0	No reported	No reported	No reported	No reported	No reported	No reported	No reported	No reported	14.6	45.3	5.33	5.1	351	52.9	36.7	1.33	1.15	0.824692	Not detected	1.24584	213	19.443	8.384
37	Asymptomatic	38.3	28	0	25.7	No	No	0	0	0	0		No reported	No reported	0	0	0	0	0	0	0	0	0	0	0	0	No reported	No reported	No reported	No reported	No reported	No reported	No reported	No reported	13.3	39.3	4.4	8.4	206	73.9	16	1.372	Not measured	0.333471	0.887681	0.660049	270	6.198	5.546
38	Asymptomatic	38	39	0	21.3382	No	No	0	0	0	0		No reported	No reported	0	0	0	0	0	0	0	0	0	0	0	0	No reported	No reported	No reported	No reported	No reported	No reported	No reported	No reported	13.2	39.8	4.19	7.6	203	61.7	28.3	1.672	Not measured	0.317573	Not detected	0.802222	260	6.308	8.689
39	Asymptomatic	39.4	25	0	21.9076	No	No	0	0	0	0		No reported	No reported	0	0	0	0	0	0	0	0	0	0	0	0	No reported	No reported	No reported	No reported	No reported	No reported	No reported	No reported	13.6	39.1	4.11	7.4	187	66.7	24.9	1.697	1.08	0.514273	0.581586	0.625901	243	13.75	5.642
40	Asymptomatic	38.5	36	0	24.5578	No	No	0	0	0	0		No reported	No reported	0	0	0	0	0	0	0	0	0	0	0	0	No reported	No reported	No reported	No reported	No reported	No reported	No reported	No reported	9.6	27.3	2.86	7.9	100	73.2	17.2	1.297	1.02	0.326981	1.64093	0.942851	245	15.676	9.465
41	Asymptomatic	37.2	38	0	27.2096	No	No	0	0	0	0		No reported	No reported	0	0	0	0	0	0	0	0	0	0	0	0	No reported	No reported	No reported	No reported	No reported	No reported	No reported	No reported	11.5	35.8	3.8	9.4	490	74.8	19.4	1.971	Not measured	0.904	1.36918	0.493565	337.9	7.352	6.807
42	Asymptomatic	38.1	28	0	23.2335	No	No	0	0	0	0		No reported	No reported	0	0	0	0	0	0	0	0	0	0	0	0	No reported	No reported	No reported	No reported	No reported	No reported	No reported	No reported	14.9	46.7	5.52	6.7	479	59.6	31.6	1.996	Not measured	1.15288	1.34138	0.844928	310	6.13	3.894
43	Asymptomatic	38.2	40	0	29.4321	No	No	0	0	0	0		No reported	No reported	0	0	0	0	0	0	0	0	0	0	0	0	No reported	No reported	No reported	No reported	No reported	No reported	No reported	No reported	9.4	28.4	3.2	14.9	302	74.6	17.8	1.123	Not measured	0.534056	0.84	0.659605	197.1	5.317	6.277
44	Asymptomatic	40	23	0	14.252	No	No	0	0	0	0		No reported	No reported	0	0	0	0	0	0	0	0	0	0	0	0	No reported	No reported	No reported	No reported	No reported	No reported	No reported	No reported	11.3	39.3	3.6	7.9	243	55.5	33	1.846	Not measured	0.594595	0.535222	0.791031	225	14.414	12.931
45	Asymptomatic	39.1	43	0	29.5858	No	No	0	1	0	0		No reported	No reported	0	0	0	0	0	0	0	0	0	0	0	0	No reported	No reported	No reported	No reported	No reported	No reported	No reported	No reported	14.4	42.4	4.64	7.4	270	62.4	28.8	1.422	Not measured	0.851932	1.26141	0.986147	314	8.179	6.311
46	Asymptomatic	35.6	38	0	25.5588	No	No	0	0	0	1		No reported	No reported	0	0	0	0	0	0	0	0	0	0	0	0	No reported	No reported	No reported	No reported	No reported	No reported	No reported	No reported	16.2	46.5	4.96	8.7	187	80.7	9.9	1.672	Not measured	0.581802	Not detected	0.679921	210	7.105	5.333
47	Asymptomatic	39.3	32	0	43.75	Yes	No	0	0	0	1		No reported	No reported	0	0	0	0	0	0	0	0	0	0	0	0	No reported	No reported	No reported	No reported	No reported	No reported	No reported	No reported	12.4	37.6	4.15	8.1	423	68.5	21.8	1.697	1.06	0.657658	0.9256	0.841966	253	7.658	6.847
48	Asymptomatic	37.3	36	0	26.0375	No	No	0	0	0	1		No reported	No reported	0	0	0	0	0	0	0	0	0	0	0	0	No reported	No reported	No reported	No reported	No reported	No reported	No reported	No reported	11.2	33.8	3.76	8.3	230	75	17.4	1.597	Not measured	0.95873	0.697117	Not detected	268	6.349	7.199
49	Asymptomatic	39.4	37	0	22.5069	No	No	0	0	0	1		No reported	No reported	0	0	0	0	0	0	0	0	0	0	0	0	No reported	No reported	No reported	No reported	No reported	No reported	No reported	No reported	13.7	41.4	4.26	8.6	315	65.1	26	1.7181	Not measured	0.657658	Not detected	0.631898	274	7.6577	5.519
50	Asymptomatic	38.6	35	0	32.4662	Yes	No	1	0	0	1		No reported	No reported	0	0	0	0	0	0	0	0	0	0	0	0	No reported	No reported	No reported	No reported	No reported	No reported	No reported	No reported	14.2	41.6	4.46	12.1	503	61.8	30	1.572	Not measured	0.420003	1.53985	0.498588	336	5.605	5.281
51	Asymptomatic	38.2	29	0	32.872	Yes	No	1	0	0	0		No reported	No reported	0	0	0	0	0	0	0	0	0	0	0	0	No reported	No reported	No reported	No reported	No reported	No reported	No reported	No reported	12.6	39.5	4.1	4.5	273	54.4	35.4	1.322	Not measured	0.361269	1.69563	0.546264	315	6.36	5.756
52	Asymptomatic	38	34	0	27.4077	No	Yes	0	0	0	1		No reported	No reported	0	0	0	0	0	0	0	0	0	0	0	0	No reported	No reported	No reported	No reported	No reported	No reported	No reported	No reported	10.3	33.1	3.98	7.4	158	59.5	32.8	1.722	Not measured	0.501081	1.70965	0.79325	303	5.799	3.84
53	Asymptomatic	39.4	35	0	34.6667	Yes	No	0	0	0	0		No reported	No reported	0	0	0	0	0	0	0	0	0	0	0	0	No reported	No reported	No reported	No reported	No reported	No reported	No reported	No reported	14.3	42.2	4.51	7.2	204	60.1	30.4	1.148	1.19	0.761568	1.47418	0.874011	234	15.004	9.75
54	Asymptomatic	39.1	43	0	38.737	Yes	No	0	0	0	0		No reported	No reported	0	0	0	0	0	0	0	0	0	0	0	0	No reported	No reported	No reported	No reported	No reported	No reported	No reported	No reported	13	42.2	4.78	5.5	216	64	27.8	1.422	1.16	0.786932	Not measured	Not measured	169	8.807	Not measured
55	Asymptomatic	36.2	20	0	29.6427	No	No	0	0	0	0		No reported	No reported	0	0	0	0	0	0	0	0	0	0	0	0	No reported	No reported	No reported	No reported	No reported	No reported	No reported	No reported	11.5	33.3	3.87	10.4	181	68.4	19.3	1.422	1.19	0.693949	1.65998	0.933292	284	20.065	10.36
56	Asymptomatic	38.1	35	0	22.4082	No	No	0	0	0	0		No reported	No reported	0	0	0	0	0	0	0	0	0	0	0	0	No reported	No reported	No reported	No reported	No reported	No reported	No reported	No reported	13.9	40.5	4.26	8.3	136	75.2	21.5	1.3152	1.16	0.485569	Not measured	0.745175	232	16.73	Not measured
57	Asymptomatic	38	33	0	28.7201	No	No	0	0	0	0		No reported	No reported	0	0	0	0	0	0	0	0	0	0	0	0	No reported	No reported	No reported	No reported	No reported	No reported	No reported	No reported	12.8	39	4.41	6.4	294	65.1	22.9	1.597	1.16	0.565331	Not detected	0.948319	248	8.169	10.5
58	Asymptomatic	39.6	26	0	21.3675	No	No	0	0	0	0		No reported	No reported	0	0	0	0	0	0	0	0	0	0	0	0	No reported	No reported	No reported	No reported	No reported	No reported	No reported	No reported	11.3	38.4	3.79	6.6	316	63.9	28.2	1.497	1.22	1.01461	2.00436	0.826185	360	11.236	10.362
59	Asymptomatic	39.1	41	0	48.4878	Yes	No	0	0	0	0		No reported	No reported	0	0	0	0	0	0	0	0	0	0	0	0	No reported	No reported	No reported	No reported	No reported	No reported	No reported	No reported	13.6	40.7	4.65	7.5	192	64.3	27.6	1.472	1.24	1.22878	1.67441	1.02927	258	17.428	7.315
60	Asymptomatic	38.5	33	0	39.9146	Yes	No	1	0	0	0		No reported	No reported	0	0	0	0	0	0	0	0	0	0	0	0	No reported	No reported	No reported	No reported	No reported	No reported	No reported	No reported	11.9	37	4.42	10.8	232	77.5	15.2	1.37	1.21	0.616108	Not detected	1.151	236	28.869	8.868
61	Asymptomatic	37.5	33	0	36.215	Yes	No	0	0	0	0		No reported	No reported	0	0	0	0	0	0	0	0	0	0	0	0	No reported	No reported	No reported	No reported	No reported	No reported	No reported	No reported	13	41.8	4.5	13.3	180	76.3	2	1.297	1.14	0.445654	2.09516	0.786681	189	4.729	2.445
62	Asymptomatic	39	39	0	26.5731	No	No	0	0	0	0		No reported	No reported	0	0	0	0	0	0	0	0	0	0	0	0	No reported	No reported	No reported	No reported	No reported	No reported	No reported	No reported	13	40.5	4.52	10.6	255	71.7	20.5	1.472	1.19	0.413942	Not detected	0.804019	246	10.096	11.234
63	Asymptomatic	39.1	27	0	29.0437	No	No	0	0	0	0		No reported	No reported	0	0	0	0	0	0	0	0	0	0	0	0	No reported	No reported	No reported	No reported	No reported	No reported	No reported	No reported	12.9	37.1	4.09	7.4	221	77.4	15.6	1.372	1.1	Not measured	0.845125	0.682246	283	Not measured	5.74
64	Asymptomatic	38.6	29	0	28.8754	No	No	0	0	0	1		No reported	No reported	0	0	0	0	0	0	0	0	0	0	0	0	No reported	No reported	No reported	No reported	No reported	No reported	No reported	No reported	13.3	40.1	4.46	8	258	75.2	16.8	1.422	1.2	Not measured	Not measured	Not measured	390	Not measured	Not measured
65	Asymptomatic	39.4	18	0	25.4767	No	No	0	0	0	1		No reported	No reported	0	0	0	0	0	0	0	0	0	0	0	0	No reported	No reported	No reported	No reported	No reported	No reported	No reported	No reported	11.7	35.8	3.72	10.7	265	80.7	11.8	1.422	1.04	Not measured	Not detected	1.01433	230	Not measured	10.08
66	Asymptomatic	36.4	24	0	18.0172	No	Yes	0	0	0	1		No reported	No reported	0	0	0	0	0	0	0	0	0	0	0	0	No reported	No reported	No reported	No reported	No reported	No reported	No reported	No reported	10.9	33.3	4.13	7	181	68.3	22.1	1.223	Not measured	Not measured	Not detected	1.03909	182.9	Not measured	7.143
67	Asymptomatic	38.6	31	0	30.3593	Yes	No	1	0	0	0		No reported	No reported	0	0	0	0	0	0	0	0	0	0	0	0	No reported	No reported	No reported	No reported	No reported	No reported	No reported	No reported	12.4	38.6	4.01	7.5	234	65.4	25.2	1.747	1.11	Not measured	2.04831	0.719713	470	Not measured	8.776
68	Asymptomatic	38.3	28	0	40.4444	Yes	Yes	0	0	0	0		No reported	No reported	0	0	0	0	0	0	0	0	0	0	0	0	No reported	No reported	No reported	No reported	No reported	No reported	No reported	No reported	12.7	38	4.19	11.4	278	66.2	26	1.332	1.07	Not measured	Not measured	Not measured	236	Not measured	Not measured
69	Asymptomatic	39.6	24	0	45.0612	Yes	No	0	0	0	0		No reported	No reported	0	0	0	0	0	0	0	0	0	0	0	0	No reported	No reported	No reported	No reported	No reported	No reported	No reported	No reported	14.4	43.5	4.8	7.8	244	75.7	15.7	1.46	Not measured	Not measured	1	0.818903	332	Not measured	6.512
70	Asymptomatic	39.4	24	0	30.3593	No	No	0	0	0	0		No reported	No reported	0	0	0	0	0	0	0	0	0	0	0	0	No reported	No reported	No reported	No reported	No reported	No reported	No reported	No reported	14.5	43.6	4.7	7.8	258	70.3	20	1.547	1.19	Not measured	Not detected	Not measured	162	Not measured	9.047
71	Asymptomatic	40.2	20	0	24.6548	No	No	0	1	0	0		No reported	No reported	0	0	0	0	0	0	0	0	0	0	0	0	No reported	No reported	No reported	No reported	No reported	No reported	No reported	No reported	12.7	38.9	4.33	9.3	238	63.9	28	1.372	1.19	Not measured	Not detected	0.846582	198.6	Not measured	17.166
72	Asymptomatic	38.2	28	0	27.8852	No	No	0	0	1	0		No reported	No reported	0	0	0	0	0	0	0	0	0	0	0	0	No reported	No reported	No reported	No reported	No reported	No reported	No reported	No reported	12.6	38.4	4.5	No reported	333	73.6	17	1.297	1.09	Not measured	Not detected	0.701764	294	Not measured	9.882
73	Asymptomatic	39.3	20	0	20.5693	No	No	0	0	0	0		No reported	No reported	0	0	0	0	0	0	0	0	0	0	0	0	No reported	No reported	No reported	No reported	No reported	No reported	No reported	No reported	13.7	40.4	4.52	11.7	244	64.5	25.5	1.447	1.19	Not measured	0.807511	0.899225	225	Not measured	7.152
74	Asymptomatic	38	25	0	24.1427	No	No	0	1	0	1		No reported	No reported	0	0	0	0	0	0	0	0	0	0	0	0	No reported	No reported	No reported	No reported	No reported	No reported	No reported	No reported	11.9	34	3.99	15.7	165	72.9	17.5	1.372	1.16	Not measured	1.01294	0.945953	180	Not measured	6.09137
75	Asymptomatic	39.2	16	0	21.4286	No	No	0	0	0	0		No reported	No reported	0	0	0	0	0	0	0	0	0	0	0	0	No reported	No reported	No reported	No reported	No reported	No reported	No reported	No reported	11.8	34.6	3.66	8.9	237	65.2	23.7	1.522	1.21	Not measured	Not detected	1.20502	246	Not measured	6.60058
76	Asymptomatic	37.4	32	0	24.5089	No	No	0	0	0	0		No reported	No reported	0	0	0	0	0	0	0	0	0	0	0	0	No reported	No reported	No reported	No reported	No reported	No reported	No reported	No reported	9	31.3	3.59	4.8	220	73.5	20.3	1.297	1.14	Not measured	Not measured	Not measured	228	Not measured	Not measured
77	Asymptomatic	39.1	19	0	26.3702	No	No	0	0	0	0		No reported	No reported	0	0	0	0	0	0	0	0	0	0	0	0	No reported	No reported	No reported	No reported	No reported	No reported	No reported	No reported	10.6	31.9	3.66	15.9	164	92.2	7.2	1.422	0.98	Not measured	Not detected	0.945565	282	Not measured	6.40394
78	Asymptomatic	38.4	42	0	No reported	No reported	No	0	0	0	0		No reported	No reported	0	0	0	0	0	0	0	0	0	0	0	0	No reported	No reported	No reported	No reported	No reported	No reported	No reported	No reported	No reported	33	4.38	6.6	252	75.8	17.3	1.672	Not measured	Not measured	0.756277	0.843873	298	Not measured	8.471
79	Asymptomatic	37.4	31	0	23.03	No	No	0	0	0	0		No reported	No reported	0	0	0	0	0	0	0	0	0	0	0	0	No reported	No reported	No reported	No reported	No reported	No reported	No reported	No reported	12	37	4.21	12.7	310	64.5	22.6	1.422	1.12	Not measured	Not detected	0.974289	204	Not measured	6.884
80	Asymptomatic	39.3	30	0	30.0433	Yes	No	0	0	0	0		No reported	No reported	0	0	0	0	0	0	0	0	0	0	0	0	No reported	No reported	No reported	No reported	No reported	No reported	No reported	No reported	12.3	38.5	4.79	7.8	366	72.2	18.3	1.622	1.29	Not measured	Not measured	Not measured	290	Not measured	Not measured
81	Asymptomatic	37.6	20	0	25	Yes	No	0	0	0	0		No reported	No reported	0	0	0	0	0	0	0	0	0	0	0	0	No reported	No reported	No reported	No reported	No reported	No reported	No reported	No reported	9.4	30.3	3.67	7.6	157	76.6	17.4	1.397	1.17	Not measured	1.235	0.876733	228	Not measured	9.348
82	Asymptomatic	39	28	0	27.0538	No	No	0	0	0	0		No reported	No reported	0	0	0	0	0	0	0	0	0	0	0	0	No reported	No reported	No reported	No reported	No reported	No reported	No reported	No reported	13	38.1	4.22	8.5	277	55.9	35.3	1.447	1.1	Not measured	Not detected	0.883932	245	Not measured	16.431
83	Asymptomatic	30.4	20	0	22.3703	No	No	0	0	0	0		No reported	No reported	0	0	0	0	0	0	0	0	0	0	0	0	No reported	No reported	No reported	No reported	No reported	No reported	No reported	No reported	11.5	38.2	3.55	8.6	227	65.1	23.5	1.372	1.13	Not measured	1.08458	0.733883	304	Not measured	14.181
84	Asymptomatic	39.2	23	0	25.1559	No	No	0	0	0	0		No reported	No reported	0	0	0	0	0	0	0	0	0	0	0	0	No reported	No reported	No reported	No reported	No reported	No reported	No reported	No reported	15.8	47.1	4.92	7.5	277	54.9	37.8	1.447	1.14	Not measured	0.914571	0.890936	255	Not measured	10.433
85	Asymptomatic	37.1	26	0	23.833	No	No	0	0	0	0		No reported	No reported	0	0	0	0	0	0	0	0	0	0	0	0	No reported	No reported	No reported	No reported	No reported	No reported	No reported	No reported	13.2	37.2	4.21	9.1	302	60.9	38.4	1.36552	1.13	Not measured	1.40157	0.760302	219	Not measured	12.428
86	Asymptomatic	38.3	30	0	26.7299	No	Yes	0	0	0	0		No reported	No reported	0	0	0	0	0	0	0	0	0	0	0	0	No reported	No reported	No reported	No reported	No reported	No reported	No reported	No reported	14.2	41	4.71	9.6	251	71.9	22.7	1.497	1.15	Not measured	No measured	0.794797	288	Not measured	17.253
87	Asymptomatic	34	22	0	21.7014	No	No	0	0	0	0		No reported	No reported	0	0	0	0	0	0	0	0	0	0	0	0	No reported	No reported	No reported	No reported	No reported	No reported	No reported	No reported	12.8	38.2	4.07	8.1	322	62.8	27.5	1.647	1.01	Not measured	No measured	No measured	227	Not measured	No measured
88	Asymptomatic	39.1	25	0	26.3146	No	No	0	0	0	0		No reported	No reported	0	0	0	0	0	0	0	0	0	0	0	0	No reported	No reported	No reported	No reported	No reported	No reported	No reported	No reported	10.5	32.5	3.94	6.9	346	63.8	24.2	1.422	1.13	Not measured	No measured	No measured	221	Not measured	No measured
89	Asymptomatic	37.3	29	0	30.4438	Yes	No	0	0	0	0		No reported	No reported	0	0	0	0	0	0	0	0	0	0	0	0	No reported	No reported	No reported	No reported	No reported	No reported	No reported	No reported	12.9	39.9	4.7	9	218	63.1	27.8	1.672	1.1	Not measured	1.79886	1.08878	321	Not measured	7.783
90	Asymptomatic	38	37	0	25.9645	No	No	0	0	0	0		No reported	No reported	0	0	0	0	0	0	0	0	0	0	0	0	No reported	No reported	No reported	No reported	No reported	No reported	No reported	No reported	9.1	26.2	3.03	12	137	91.5	6.4	1.584	1.16	Not measured	1.00838	0.942086	279	Not measured	9.808
91	Asymptomatic	39.6	32	0	29.278	No	No	0	0	0	0		No reported	No reported	0	0	0	0	0	0	0	0	0	0	0	0	No reported	No reported	No reported	No reported	No reported	No reported	No reported	No reported	11.4	36.2	4.39	7.4	267	73.9	17.3	1.485	1.1	Not measured	1.57228	0.796654	291	Not measured	16.549
92	Asymptomatic	38.7	35	0	23.9224	No	No	0	0	0	0		No reported	No reported	0	0	0	0	0	0	0	0	0	0	0	0	No reported	No reported	No reported	No reported	No reported	No reported	No reported	No reported	12.4	37.2	3.96	8	177	68.1	23	1.352	1.13	Not measured	Not detected	1.1	171	Not measured	12.404
93	Asymptomatic	38.2	29	0	42.4366	Yes	No	0	0	0	0		No reported	No reported	0	0	0	0	0	0	0	0	0	0	0	0	No reported	No reported	No reported	No reported	No reported	No reported	No reported	No reported	13	39.3	4.33	7.6	244	68.6	22.5	1.602	1.11	Not measured	1.58058	1.16578	322	Not measured	13.9904
94	Asymptomatic	38.2	31	0	25.5102	No	No	0	0	1	0		No reported	No reported	0	0	0	0	0	0	0	0	0	0	0	0	No reported	No reported	No reported	No reported	No reported	No reported	No reported	No reported	13.9	42.3	5.18	9.5	263	62.2	30.1	1.421	1.16	Not measured	Not detected	0.911117	403	Not measured	13.2795
95	Asymptomatic	37.1	42	0	22.3214	No	No	0	0	0	0		No reported	No reported	0	0	0	0	0	0	0	0	0	0	0	0	No reported	No reported	No reported	No reported	No reported	No reported	No reported	No reported	11.1	35.6	4.04	6.3	295	75.5	16.4	1.574	1.08	Not measured	0.89159	0.954711	266	Not measured	7.934
96	Asymptomatic	39.4	33	0	23.4952	No	No	0	0	0	0		No reported	No reported	0	0	0	0	0	0	0	0	0	0	0	0	No reported	No reported	No reported	No reported	No reported	No reported	No reported	No reported	7.5	No reported	No reported	6.4	No reported	No reported	12.1	1.422	1.14	Not measured	Not measured	0.845159	216	Not measured	Not measured
97	Asymptomatic	38.6	37	0	33.7823	Yes	No	0	0	0	0		No reported	No reported	0	0	0	0	0	0	0	0	0	0	0	0	No reported	No reported	No reported	No reported	No reported	No reported	No reported	No reported	13.8	41.3	4.22	6	207	71.5	17.7	1.622	Not measured	Not measured	0.997806	0.874677	229	Not measured	7.675
98	Asymptomatic	37.2	33	0	32.5	Yes	No	0	0	0	0		No reported	No reported	0	0	0	0	0	0	0	0	0	0	0	0	No reported	No reported	No reported	No reported	No reported	No reported	No reported	No reported	10.7	31.4	3.56	5.6	222	74	19.4	1.516	Not measured	Not measured	Not measured	0.892411	242	Not measured	Not measured
99	Asymptomatic	39.5	24	0	20.5049	No	No	0	0	0	0		No reported	No reported	0	0	0	0	0	0	0	0	0	0	0	0	No reported	No reported	No reported	No reported	No reported	No reported	No reported	No reported	14.8	45.7	4.98	6.7	286	45.2	41.2	1.569	1.04	Not measured	0.934724	0.991159	290	Not measured	7.424
100	Asymptomatic	39.2	38	0	25.2994	No	No	0	0	0	0		No reported	No reported	0	0	0	0	0	0	0	0	0	0	0	0	No reported	No reported	No reported	No reported	No reported	No reported	No reported	No reported	13.6	40.1	4.2	10.3	332	69.2	25.5	1.49	0.8	Not measured	Not measured	No measured	249	Not measured	16.214
101	Asymptomatic	32.4	18	0	23.03	No	No	0	0	0	0		No reported	No reported	0	0	0	0	0	0	0	0	0	0	0	0	No reported	No reported	No reported	No reported	No reported	No reported	No reported	No reported	12.9	36.7	4.34	8.9	210	67.7	23	1.55002	Not measured	Not measured	0.734359	1.16456	239	Not measured	8.013
102	Asymptomatic	39.4	30	0	24.2187	No	No	0	0	0	0		No reported	No reported	0	0	0	0	0	0	0	0	0	0	0	0	No reported	No reported	No reported	No reported	No reported	No reported	No reported	No reported	9	27.6	3.48	8.3	209	65.6	25.5	Not measured	Not measured	Not measured	1.66979	0.820469	Not measured	Not measured	7.966
103	Asymptomatic	38.2	31	0	16.0733	No	No	0	0	0	0		No reported	No reported	0	0	0	0	0	0	0	0	0	0	0	0	No reported	No reported	No reported	No reported	No reported	No reported	No reported	No reported	16.1	48.2	5.09	7.1	345	55.8	29.8	Not measured	Not measured	Not measured	1.53025	1.00721	Not measured	Not measured	8.293
104	Asymptomatic	37	31	0	27.2392	No	No	0	0	0	0		No reported	No reported	0	0	0	0	0	0	0	0	0	0	0	0	No reported	No reported	No reported	No reported	No reported	No reported	No reported	No reported	12.5	36.7	3.93	9.9	247	61.9	30.8	Not measured	Not measured	Not measured	1.2548	0.743452	Not measured	Not measured	11.32
105	Asymptomatic	38.5	38	0	23.8751	No	Yes	0	1	0	1		No reported	No reported	0	0	0	0	0	0	0	0	0	0	0	0	No reported	No reported	No reported	No reported	No reported	No reported	No reported	No reported	14.6	43.1	4.54	9.9	252	70.5	22.9	Not measured	Not measured	Not measured	1.40464	0.802878	Not measured	Not measured	6.88
106	Asymptomatic	38	33	0	36.1323	Yes	Yes	0	0	0	0		No reported	No reported	0	0	0	0	0	0	0	0	0	0	0	0	No reported	No reported	No reported	No reported	No reported	No reported	No reported	No reported	13.3	41.9	4.95	9.4	208	69.1	24.4	Not measured	Not measured	Not measured	Not measured	0.767399	Not measured	Not measured	6.629
107	Asymptomatic	39	23	0	22.6003	No	No	0	0	0	0		No reported	No reported	0	0	0	0	0	0	0	0	0	0	0	0	No reported	No reported	No reported	No reported	No reported	No reported	No reported	No reported	10.3	31.1	3.59	11.8	161	89.5	5.6	Not measured	Not measured	0.69999	1.63968	0.872789	Not measured	9.076	3.88
108	Asymptomatic	37	38	0	26.5643	No	No	0	0	0	0		No reported	No reported	0	0	0	0	0	0	0	0	0	0	0	0	No reported	No reported	No reported	No reported	No reported	No reported	No reported	No reported	11.5	35.2	2.41	8.1	169	81.2	14	1.502	1.07	1.14078	Not measured	0.789291	310	10.68	Not measured
109	Asymptomatic	38.6	23	0	22.984	No	No	0	0	0	0		No reported	No reported	0	0	0	0	0	0	0	0	0	0	0	0	No reported	No reported	No reported	No reported	No reported	No reported	No reported	No reported	13	38.8	4.21	9.7	182	78.9	15.4	1.223	1.11	0.817568	Not measured	Not measured	224	9.122	8.005
110	Asymptomatic	34.4	28	0	19.5312	No	No	0	0	0	0		No reported	No reported	0	0	0	0	0	0	0	0	0	0	0	0	No reported	No reported	No reported	No reported	No reported	No reported	No reported	No reported	12.2	38.5	4.07	11.3	224	67.4	23.7	1.83536	Not measured	0.811491	1.628	0.983009	377.1	5.28	6.541
111	Mild	38.1	27	0	26.6389	No	No	0	0	0	0		95	No reported	0	0	0	0	0	0	0	0	0	0	0	0	2444	23	11	0.43	4.5	239	212	13.4	12	36	4.37	7.2	204	75.5	16.8	1.3	1.13	1.06516	Not measured	Not measured	316	6.967	11.374
112	Mild	38	37	1	31.25	Yes	No	0	0	0	0		97	95.6	0	0	0	0	0	0	0	0	0	0	0	0	3080	53	13	0.04	5.8	343	211	19.6	12.4	36.6	4.16	12.4	254	76.9	15.8	1.72903	1.1	1.01331	1.179	0.952608	224	25.854	7.925
113	Mild	25.2	27	1	31.2026	Yes	No	0	0	0	0		96	98	1	1	1	1	1	0	0	0	0	0	0	0	1184	30	17	0.05	63.7	169	131	19.4	13	37.6	4.5	14.8	211	86.5	8	1.62674	Not measured	0.991711	0.768889	1.17776	301	7.625	8.95
114	Mild	39.2	29	0	21.9261	No	No	0	0	0	0		95	No reported	0	0	1	0	0	0	0	0	0	0	0	0	1269	17	12	0.19	No reported	253	158	12.5	9.8	30	No reported	10	192	No reported	10.9	1.3944	1.05	Not measured	0.593216	0.717402	308	Not measured	9.59596
115	Mild	34.9	27	0	31.9922	Yes	No	0	0	0	0		96	No reported	0	0	0	0	0	0	0	1	0	0	0	0	2343	21	11	0.04	10.9	215	193	10.7	10.9	33.3	4.04	6.1	201	67.7	24.6	1.511	1.24	0.699497	1.14591	Not measured	517	4.344	9.162
116	Mild	37.1	32	0	21.3333	No	No	0	0	0	0		96	No reported	1	0	0	0	0	0	0	0	0	0	0	0	2499	86	59	0.03	5.81	257	282	43.8	12.7	38.1	4.12	4.6	227	69.5	20.3	1.404	1.1	0.833587	1.13366	Not measured	280	7.659	10.364
117	Mild	37	33	0	30.2618	Yes	No	0	0	0	0		97	No reported	0	0	0	1	0	0	0	0	0	0	0	0	2413	20	15	0.05	5.3	269	217	9.6	12	38.7	5.04	8	324	75.6	18.1	1.889	Not measured	1.10643	1.03868	Not measured	394	15.497	8.248
118	Mild	40.5	33	0	41.5225	Yes	No	0	0	0	0		96	No reported	0	0	0	0	0	0	0	0	0	0	0	0	969	41	32	No reported	1.89	278	240	No reported	11.6	35.7	4.06	10.9	139	80.1	11.6	1.294	1.06	1.15445	1.13261	Not measured	432	11.277	10.09
119	Mild	39	26	0	28.2284	No	No	0	0	0	0		92	No reported	0	0	0	0	0	0	0	0	0	0	0	0	2999	92	28	0.11	29.4	321	166	30.6	13.9	41	4.54	7.3	152	74.1	18.8	1.495	0.98	0.564326	1.59975	Not measured	280	12.401	8.523
120	Mild	30.3	35	1	31.1111	Yes	No	0	0	0	0		94	95.5	1	1	1	0	0	1	0	0	0	0	0	0	1184	202	22	0.25	18.5	282	160	12.5	14	42	4.81	7.7	238	83.1	14.3	1.53633	Not measured	0.868167	1.40084	Not measured	240	3.25	5.836
121	Mild	30.7	43	0	31.1111	Yes	No	0	0	0	0		95	96	1	1	1	1	0	1	1	1	0	0	0	1	918	18	15	0.44	125	194	126	19	11.2	33.8	3.57	9.2	253	87	8.8	1.914	1.08	0.723848	1.23899	Not measured	283	6.351	6.491
122	Mild	37.1	27	0	19.6	No	No	0	0	0	0		No reported	No reported	0	0	0	0	1	0	0	0	0	0	0	0	No reported	No reported	No reported	No reported	No reported	No reported	No reported	No reported	11.5	34.2	3.87	6.2	206	79	15.1	1.455	1.11	Not measured	Not measured	Not measured	243	Not measured	Not measured
123	Mild	32.5	36	0	27.5556	No	No	0	0	0	0		98	96	1	1	1	1	1	1	0	0	0	0	0	1	5527	57	14	0.07	31.2	132	187	27.7	13.1	37.8	4.3	5.6	161	75.8	19.3	1.135	1.01	Not measured	2.08188	Not measured	295	Not measured	12.229
124	Mild	38.3	26	0	30.9	Yes	No	0	0	0	0		94	No reported	0	0	0	0	0	0	0	0	0	0	0	0	1929	33	18	0.08	24.5	No reported	No reported	No reported	No reported	No reported	4.23	8.2	245	67.2	23.9	1.397	1.1	Not measured	Not measured	Not measured	306	Not measured	Not measured
125	Mild	37.1	28	0	25.8478	No	No	0	0	0	0		94	93	0	1	1	0	0	1	0	0	0	0	0	0	1726	24	11	0.1	16.6	265	169	No reported	14	43	5.14	8.5	256	82.7	13.3	1.135	0.65	1.14576	Not measured	Not measured	196	5.9222	Not measured
126	Mild	39	34	1	33.1633	Yes	No	0	0	0	0		96	No reported	0	0	1	0	0	0	0	0	0	0	0	0	No reported	No reported	No reported	No reported	No reported	No reported	No reported	No reported	11.9	35.9	4.42	7.9	243	60.5	15.1	1.48653	1.12	0.954237	0.926058	0.540467	376	9.60661	10.1066
127	Mild	38.6	34	0	25.9695	No	No	0	0	0	0		94	No reported	0	0	0	0	0	0	0	0	0	0	0	0	No reported	39	No reported	No reported	No reported	208	175	No reported	15.2	46	4.71	5.7	150	39	14	1.44171	1.1	0.595754	1.659	0.632848	299	17.2694	11.3122
128	Mild	33.7	31	0	30.854	Yes	No	0	0	0	1		93	No reported	1	0	0	1	0	0	0	0	0	0	0	1	4406	44	15	0.19	No reported	465	262	31.6	12	36.8	4.38	9.8	235	43.6	46.7	1.57435	Not measured	0.628199	0.546132	Not measured	249	8.885	5.95
129	Mild	39.7	39	0	26.0262	No	No	0	0	0	0		94	No reported	0	1	1	1	0	0	0	0	0	0	0	0	4716	51	17	0.05	3.05	358	355	22.6	15.1	44.3	4.53	8.8	232	67.7	24	1.71157	Not measured	0.748707	1.3188	Not measured	211	4.31	4.228
130	Mild	39.9	31	1	16.8889	No	No	0	0	0	0		93	No reported	0	0	0	0	0	0	0	0	0	0	0	0	4202	51	18	0.07	7.4	412	352	17.8	11.3	35	3.88	6.9	157	81.6	8.9	1.61676	Not measured	Not measured	2.56086	Not measured	248	Not measured	4.974
131	Mild	39.1	36	0	27.3437	No	No	1	0	0	1		95	97	0	0	1	0	0	1	0	0	0	0	0	1	5993	268	25	0.02	No reported	No reported	230	No reported	13.2	39	4.53	6.6	386	64	29.6	Not measured	Not measured	Not measured	2.65365	Not measured	Not measured	Not measured	9.654
132	Mild	36.4	21	0	33.3333	Yes	No	0	0	0	0		96	No reported	1	0	1	1	0	0	1	1	0	0	0	0	2899	81	16	0.05	6.6	No reported	No reported	23.5	16.8	51.2	4.52	5.8	147	70.3	21.2	1.78533	1.06	0.922897	Not measured	Not measured	396	11.6822	Not measured
133	Mild	39.3	34	0	31.1111	Yes	No	0	0	0	0		94	No reported	0	0	0	0	0	0	1	1	0	0	0	0	No reported	61	22	0.02	5.01	313	237	No reported	14.4	42.6	4.59	8.9	218	84.1	13.1	Not measured	Not measured	Not measured	0.971236	0.806511	Not measured	Not measured	18.6813
134	Mild	35.2	37	0	28.1337	No	No	0	0	0	0		95	No reported	0	0	1	0	0	0	0	0	0	0	0	0	No reported	No reported	No reported	No reported	No reported	No reported	No reported	No reported	No reported	No reported	No reported	No reported	No reported	No reported	No reported	1.50199	Not measured	0.816106	Not measured	Not measured	239	9.08797	Not measured
135	Mild	36.2	16	0	18.9866	No	No	0	0	0	0		98	No reported	0	0	0	0	0	0	1	1	0	0	0	0	1329	77	20	0.02	4.76	202	211	No reported	13.9	41.6	4.39	8.6	187	76	14	1.43213	Not measured	Not measured	Not measured	Not measured	236	Not measured	Not measured
136	Mild	39.1	34	0	31.2295	Yes	No	1	0	0	0		95	No reported	0	0	0	0	0	0	0	0	0	0	0	0	1309	33	8	No reported	No reported	614	282	16	12.4	37.9	4.72	7.3	356	68.7	20.4	1.68163	Not measured	Not measured	Not measured	Not measured	225	Not measured	Not measured
137	Mild	34	24	0	25.2994	No	No	0	0	0	0		96	No reported	1	0	1	0	0	0	1	0	0	0	0	0	7373	28	28	No reported	No reported	517	224	No reported	14.3	43.6	4.75	8.8	157	63.4	29.7	1.36826	Not measured	Not measured	Not measured	Not measured	321	Not measured	Not measured
138	Mild	35.7	36	0	30.1205	Yes	No	0	0	0	1		98	98.1	0	0	0	0	0	0	0	0	0	0	0	0	3633	44	17	0.02	11.7	446	210	22.7	12.9	39.2	4.22	7.9	255	83	14.3	1.57684	Not measured	Not measured	Not measured	Not measured	206	Not measured	Not measured
139	Mild	35	30	0	30.902	Yes	No	0	0	0	0		96	97.1	0	0	0	0	0	0	0	0	0	0	0	0	3985	241	30	1.01	24.1	359	196	82.3	11.4	35.3	4.47	13.3	206	90.3	6.8	1.44211	Not measured	Not measured	Not measured	Not measured	240	Not measured	Not measured
140	Mild	40.7	31	0	24.4444	No	No	0	0	0	0		95	94	0	0	1	1	0	1	0	0	0	0	0	0	1865	81	13	0.03	32	No reported		16.6	11.3	32.8	3.54	3.3	215	73.5	21.6	1.40468	Not measured	Not measured	Not measured	Not measured	229	Not measured	Not measured
141	Mild	35.9	26	1	30.0781	Yes	No	1	0	0	0		93	92	1	1	1	1	0	0	0	0	0	0	0	1	1160	361	18	0.52	228	438	303	50.7	9.7	29.5	3.07	14.9	176	93.6	5.5	1.70658	Not measured	Not measured	Not measured	Not measured	296	Not measured	Not measured
142	Mild	39.4	34	1	25.8065	No	No	0	0	1	0		93	No reported	1	0	1	1	0	1	0	0	0	0	0	0	718	70	16	0.11	60.6	320	No reported	49	12.5	36.4	4.12	7.5	238	90.5	5.7	1.81636	Not measured	Not measured	Not measured	Not measured	361	Not measured	Not measured
143	Mild	38.7	37	1	40.8889	Yes	No	0	0	1	0		99	95	0	0	0	0	0	0	0	0	0	0	0	0	3174	90	29	2.5	114	470	271	56.3	13.5	39.9	4.88	11.3	171	80.6	12.1	1.35229	Not measured	Not measured	Not measured	Not measured	301	Not measured	Not measured
144	Mild	38	29	1	22.7	No	No	0	0	0	0		92	No reported	0	1	0	0	0	0	0	0	0	0	0	0	No reported	No reported	No reported	No reported	No reported	No reported	No reported	No reported	No reported	No reported	4.04	8	210	71.8	22.9	1.45958	Not measured	Not measured	Not measured	Not measured	241	Not measured	Not measured
145	Mild	38.3	31	0	37.5	Yes	No	1	0	1	1		96	No reported	1	1	0	0	0	0	0	0	0	0	0	1	6670	24	14	2.58	219	150	128	23.5	11	32.5	3.81	7.4	172	95.4	2.1	1.39221	Not measured	Not measured	Not measured	Not measured	251	Not measured	Not measured
146	Mild	38.3	17	0	20.3	No	No	0	0	0	0		96	98	1	1	1	1	0	0	0	0	0	0	0	0	2953	33	11	0.07	16	152	171	10.9	11.1	32.2	3.67	7.1	170	87.5	6.9	1.41716	Not measured	Not measured	Not measured	Not measured	227	Not measured	Not measured
147	Mild	38.9	40	0	28	No	No	0	0	0	0		95	No reported	0	0	0	0	0	0	0	0	0	0	0	0	No reported	No reported	No reported	No reported	No reported	No reported	No reported	No reported	No reported	No reported	4.14	7.4	209	67.9	24.8	1.66416	Not measured	Not measured	Not measured	Not measured	221	Not measured	Not measured
148	Mild	39.7	25	0	27.4	No	No	0	0	0	0		91	No reported	0	0	0	0	0	0	1	1	0	0	0	0	No reported	43	41	0.02	3.16	197	224	16.6	No reported	No reported	No reported	No reported	No reported	No reported	No reported	1.5469	Not measured	Not measured	Not measured	Not measured	189	Not measured	Not measured
149	Mild	39.3	38	0	29	No	No	1	0	0	0		95	92.1	0	0	0	0	0	0	0	0	0	0	0	0	1352	13	17	0.04	168	No reported	No reported	11.3	13	40	4.66	12.8	187	81.2	12.2	1.35977	Not measured	Not measured	Not measured	Not measured	352	Not measured	Not measured
150	Mild	38.1	40	0	30.5	Yes	No	0	0	0	0		96	No reported	1	1	1	1	0	0	0	0	0	0	0	0	No reported	31	9	No reported	5.2	204	186	No reported	12	34	3.82	4.9	455	67.6	23.9	1.56437	Not measured	Not measured	Not measured	Not measured	246	Not measured	Not measured
151	Mild	36.6	30	0	30.9	Yes	No	0	1	0	0		95	95	0	0	1	0	0	0	0	0	0	0	0	0	No reported	No reported	No reported	No reported	No reported	No reported	No reported	No reported	No reported	No reported	No reported	No reported	No reported	No reported	No reported	1.45209	Not measured	Not measured	Not measured	Not measured	236	Not measured	Not measured
152	Mild	29.1	40	0	22.4	No	No	0	0	0	0		97	No reported	0	0	1	0	0	1	1	0	0	0	0	0	2244	28	8	0.02	10.4	193	210	13.3	11.3	33.6	3.39	9.5	269	69.5	22.4	1.50449	Not measured	Not measured	Not measured	Not measured	206	Not measured	Not measured
153	Mild	39.9	30	0	33.9	Yes	No	0	0	0	1		95	No reported	1	0	0	0	0	0	0	0	0	0	0	0	No reported	28	15	0.05	16.5	No reported	No reported	10	11.1	35	3.99	12.1	289	75	19.2	1.5469	Not measured	Not measured	Not measured	Not measured	292	Not measured	Not measured
154	Mild	40.1	26	0	23.5	No	No	0	0	0	0		96	95.7	0	0	0	0	0	0	1	1	0	0	0	0	1632	72	19	0.04	14.8	306	225	18.6	12.3	37.2	4	8.2	212	72.6	18.4	1.38972	Not measured	Not measured	Not measured	Not measured	276	Not measured	Not measured
155	Mild	37.6	31	1	29.4	No	No	0	0	0	0		98	96	1	1	1	1	0	0	1	0	0	0	0	0	1226	22	9	0.07	79.7	193	171		11.8	36.2	4.28	8.5	284	72	9.7	1.33233	Not measured	Not measured	Not measured	Not measured	307	Not measured	Not measured
156	Mild	38.4	30	0	31.1	Yes	No	0	0	0	0		97	No reported	1	0	0	1	1	0	0	0	0	0	0	0	No reported	No reported	No reported	No reported	No reported	No reported	No reported	No reported	No reported	No reported	No reported	No reported	No reported	No reported	No reported	1.38722	Not measured	Not measured	Not measured	Not measured	269	Not measured	Not measured
157	Mild	38.6	36	0	29.3	No	No	1	0	0	0		95	No reported	1	1	1	1	0	1	1	0	0	0	0	0	No reported	127	21	0.03	8.16	276	252	38.3	14.8	45.2	5.04	8.1	211	78.5	15.9	1.83133	Not measured	Not measured	Not measured	Not measured	358	Not measured	Not measured
158	Mild	37	37	0	25.4	No	No	0	0	0	0		95	95.2	1	1	0	0	0	0	0	0	0	0	0	0	5280	81	No reported	0.53	172	158	160	26.7	12.1	36.1	4.69	10.6	123	86.8	7.5	1.22255	Not measured	Not measured	Not measured	Not measured	306	Not measured	Not measured
159	Mild	39.4	24	1	21.7	No	No	0	0	0	0		93	89.2	0	0	0	0	0	0	0	0	0	0	0	0	2627	65	19	0.02	25.5	246	230	36	13.6	39	4.34	14	230	91.5	5.7	1.51197	Not measured	Not measured	Not measured	Not measured	231	Not measured	Not measured
160	Mild	34	22	0	27.8	No	No	0	1	0	0	Heart desease	96	44	0	0	0	0	0	0	1	0	0	0	0	0	1242	27	13	0.03	8.3	328	183	13.9	12	36.6	4.04	11.5	270	72.9	17	1.58375	Not measured	Not measured	Not measured	Not measured	297	Not measured	Not measured
161	Mild	31	33	0	23.7	No	No	0	1	0	0	Heart desease	49	80	1	0	0	0	1	1	0	0	4	1	0	1	730	38	20	0.24	76.7	316	186	32.5	14.4	44.1	4.75	14	267	86.6	9.8	1.58432	Not measured	Not measured	Not measured	Not measured	300	Not measured	Not measured
162	Mild	36.1	34	1	28.3	No	No	0	0	0	0		87	93	1	1	1	0	0	0	0	0	0	0	0	0	2981	80	11	0.31	147	334	106	70.8	11.2	34.9	3.91	11.5	185	89.5	8.6	1.55189	Not measured	Not measured	Not measured	Not measured	282	Not measured	Not measured
163	Mild	40.7	33	0	30.1	Yes	No	0	0	0	0		96	No reported	1	1	1	1	0	0	0	0	0	0	0	0	No reported	32	16	0.12	No reported	552	174	16.1	8.5	24.3	2.51	4	254	59.4	31.4	1.61426	Not measured	Not measured	Not measured	Not measured	286	Not measured	Not measured
164	Mild	38.1	37	1	24.7	No	No	0	0	0	0		94	93.9	1	0	1	1	0	0	1	1	0	0	0	0	5102	53	22	0.1	16.5	414	196	18.3	12.4	38.7	4.64	5.7	208	81.3	14.1	1.83033	Not measured	Not measured	Not measured	Not measured	371	Not measured	Not measured
165	Mild	38.1	24	0	44.4	Yes	No	1	0	1	1		94	94	0	0	0	0	0	0	0	0	0	0	0	0	3494	87	15	0.07	23.7	208	197	24.6	13.7	41.3	4.85	8	242	79.3	14.9	1.29491	Not measured	Not measured	Not measured	Not measured	271	Not measured	Not measured
166	Mild	32.3	26	0	24.7	No	No	0	0	0	0	Heart desease	90	47.9	0	1	0	0	0	0	0	0	0	0	0	0	2457	24	14	0.2	32.2	271	251	No reported	9.9	29.5	3.16	8.8	317	66	24.3	1.53941	Not measured	Not measured	Not measured	Not measured	285	Not measured	Not measured
167	Mild	36.7	24	0	26.1	No	No	0	0	0	0		96	No reported	0	0	0	0	0	0	0	0	0	0	0	0	5588	No reported	No reported	No reported	No reported	294	234	No reported	11.3	35.2	3.7	16.2	196	81.8	11.8	1.70409	Not measured	Not measured	Not measured	Not measured	294	Not measured	Not measured
168	Mild	34.7	32	0	21.1	No	No	0	0	0	0		95	No reported	1	0	1	1	0	0	0	0	0	0	0	0	4843	83	10	No reported	2.95	389	279	No reported	8.6	27.5	3.89	9.8	425	68.3	19.9	1.68662	Not measured	Not measured	Not measured	Not measured	216	Not measured	Not measured
169	Mild	39.4	27	0	33.8	Yes	No	0	1	0	1		97	92.2	0	0	1	0	0	0	0	0	0	0	0	0	1548	28	8	0.02	No reported	No reported	No reported	No reported	12.9	39.2	4.29	9.2	219	66.1	21.4	1.79141	Not measured	Not measured	Not measured	Not measured	224	Not measured	Not measured
170	Mild	40	31	1	29.3	No	No	0	0	0	0		92	No reported	1	0	0	0	0	0	0	0	0	0	0	0	No reported	117	23	0.03	4.72	248	324	64.5	11.3	34.9	4.4	11.3	324	83.2	11.1	1.57933	Not measured	Not measured	Not measured	Not measured	244	Not measured	Not measured
171	Mild	39.3	22	0	31.2	Yes	No	0	1	0	0		95	96	0	0	1	0	0	0	0	0	0	0	0	0	2209	34	21	0.16	27.6	204	113	16.6	14.9	45.1	5.05	9.5	151	78.1	18.7	1.49201	Not measured	Not measured	Not measured	Not measured	252	Not measured	Not measured
172	Mild	35.2	27	0	27.1	No	No	0	0	0	0		100	No reported	0	1	1	0	0	0	0	0	0	0	0	0	2765	25	8	0.13	12.7	274	240	16	15.5	46.7	4.79	7.5	123	83.5	9.8	1.45459	Not measured	Not measured	Not measured	Not measured	211	Not measured	Not measured
173	Mild	40.7	36	1	34.5	Yes	No	0	0	0	0		98	No reported	0	0	0	0	0	0	0	0	0	0	0	0	3664	No reported	No reported	No reported	No reported	No reported	No reported	No reported	9.3	27.5	3.38	15.7	217	83.6	11.6	Not measured	Not measured	Not measured	Not measured	Not measured	Not measured	Not measured	Not measured
174	Mild	39.1	23	0	27.6	No	No	0	0	0	0		80	95.6	0	1	0	0	0	0	0	0	0	0	0	0	5654	12	11	No reported	268	299	163	10.1	10.4	29.7	3.32	5.4	180	79.8	10.9	1.38722	Not measured	Not measured	Not measured	Not measured	294	Not measured	Not measured
175	Severe	40.1	28	0	21.7778	No	No	0	0	1	0		91	91	0	1	1	0	1	0	0	0	16	1	0	1	11828	31	20	1.04	116	370	170	29.3	13.3	41.3	5.06	8.3	183	91.1	5.8	1.43962	Not measured	1.27794	Not measured	Not measured	273	2.206	4.783
176	Severe	37.4	36	0	28.764	No	No	0	0	0	0		97	89	1	1	1	1	0	1	0	0	0	0	0	1	1168	32	21	0.2	226	280	193	23.7	12.7	35.4	3.13	17.2	137	90.6	5.7	1.45209	Not measured	Not measured	Not measured	Not measured	309	Not measured	Not measured
177	Severe	38.4	26	1	36	Yes	No	0	0	0	0		93	No reported	1	1	1	1	0	0	0	0	0	0	0	1	9565	48	41	0.52	111	332	158	No reported	10.6	30.5	3.49	8.6	152	83.8	13.8	1.3473	Not measured	Not measured	Not measured	Not measured	298	Not measured	Not measured
178	Severe	29.6	31	0	22.6562	No	No	1	0	0	1		86	84	1	1	1	1	1	1	0	0	16	1	1	1	1990	51	12	0.1	121	611	178	38.8	9	26.8	3.72	16.4	862	92.7	4.7	1.495	1.11	1.51527	0.597899	Not measured	268	29.042	12.969
179	Severe	27.2	29	0	28.5156	No	No	0	0	0	0		93	98	1	0	1	1	0	0	0	0	10	1	0	1	1438	45	9	0.6	32	333	185	94.7	12.8	38.4	4.09	10.1	260	83.4	11.4	1.39221	1.07	1.45486	1.99894	Not measured	239	17.181	10.157
180	Severe	28.4	35	0	32.8125	Yes	No	1	1	0	0		82	91.2	1	0	1	1	1	1	0	0	15	1	0	1	652	9	12	0.94	74.3	352	117	13.3	11.9	37.2	4.56	6.9	61	81.4	13.3	1.622	1.18	Not measured	1.16503	0.657849	243	Not measured	16.797
181	Severe	26.3	39	0	26.4915	No	No	0	0	0	0		95	92.5	1	1	1	1	1	1	0	0	27	1	0	1	1248	22	23	0.33	109	218	106	14.2	12.1	35.5	3.93	13.4	316	89	6.5	1.584	1.12	1.11803	1.29646	0.835108	272	8.335	10.304
182	Severe	35.3	36	0	22.3757	No	No	0	0	1	0		87	96	1	1	1	1	0	1	0	0	0	0	0	1	1425	43	44	0.53	236	239	143	50.3	11.9	37.7	3.83	15.9	171	95.4	3.2	1.664	1.1	1.73071	No measured	0.805665	290	15.577	8.385
183	Severe	38.2	34	0	22.8928	No	No	0	0	0	0		87	97.5	1	1	1	1	0	0	0	0	0	0	0	1	1304	110	15	0.98	72.3	212	140	48	13.2	40.9	4.45	8.4	237	91	6.9	1.472	1.15	1.1076	1.56961	0.65112	301	38.8	9.153
184	Severe	30.1	28	0	21.4844	No	No	0	0	0	0		87	88.2	1	1	1	1	1	1	1	1	3	0	0	1	2511	25	9	0.76	159	272	112	No reported	12.5	39.3	4.87	8.4	221	82.5	14.3	1.3	1.15	0.980925	Not measured	Not measured	270	5.78	Not measured
185	Severe	33.3	29	0	20.2848	No	No	0	0	0	0		86	95.4	0	1	1	1	1	1	0	0	0	0	0	1	1664	34	11	0.18	91.3	275	139	24	13.9	43.4	4.49	7.8	175	66	8	Not measured	Not measured	Not measured	Not measured	Not measured	Not measured	Not measured	Not measured
186	Severe	30.1	40	0	22.3133	No	No	0	0	0	0		83	79.4	1	1	1	1	1	1	0	0	0	0	0	1	796	19	16	No reported	203	275	139	25	14.3	44.1	4.71	12.2	240	No reported	3	1.61103	Not measured	1.36627	Not measured	Not measured	371	18.6747	Not measured
187	Severe	40.1	23	0	22.6409	No	No	0	0	0	0		93	87.6	1	1	1	1	0	1	0	0	0	0	0	1	4083	64	33	0.52	63.8	198	95	61.4	7.7	23.5	2.45	3.9	167	65.2	24.2	1.5494	Not measured	0.771347	1.46299	1.19564	248	5.1737	10.1032
188	Severe	30.7	24	0	32.0459	Yes	No	0	0	0	0		95	93.5	1	1	1	1	0	0	0	0	4	0	0	1	1434	11	9	0.06	No reported	179	259	7.7	11	34.2	4.54	14.1	192	91.4	6.5	1.78392	Not measured	0.412743	Not measured	Not measured	401	13.6366	Not measured
189	Severe	33.3	33	0	24.539	No	No	0	0	0	0		95	72.6	0	0	0	1	0	0	1	0	0	1	0	1	1409	32	16	0.05	10.5	No reported	No reported	15.1	14.4	41.9	4.82	8	196	90.9	5.9	1.60428	0.97	1.05137	1.61465	Not measured	256	10.291	4.142
190	Severe	27.9	37	0	31.9559	Yes	No	0	0	0	0		85	75.8	0	1	1	0	1	1	1	1	24	1	0	1	1267	44	20	0.12	11	316	134	28.8	12.1	37.3	4.51	11.2	355	80.5	16.3	Not measured	Not measured	Not measured	1.0772	Not measured	Not measured	Not measured	5.558
191	Severe	35	28	0	35.2	Yes	No	0	0	0	0		56	78	1	1	1	1	1	1	0	0	1	1	1	1	3322	73	18	0.31	No reported	312	85	No reported	10.9	34.5	4.04	15.5	271	81.2	9.8	1.47205	Not measured	Not measured	Not measured	Not measured	325	Not measured	Not measured
192	Severe	31.9	26	0	23.4	No	No	0	0	0	0		93	75.9	1	1	1	1	1	1	0	0	19	1	1	0	1248	18	19	0.39	385	262	118	No reported	13.9	42.6	4.49	13.5	200	96.3	2.6	1.42215	Not measured	Not measured	Not measured	Not measured	356	Not measured	Not measured
193	Severe	33.4	25	0	21.6	No	No	0	0	1	0		96	80.7	0	0	1	1	0	0	0	0	0	0	0	0	1223	51	16	0.05	69.2	226	243	23	11.4	33	3.79	8.1	179	75.5	16.2	1.34231	Not measured	Not measured	Not measured	Not measured	287	Not measured	Not measured
194	Severe	36	37	0	38.2957	Yes	No	0	0	0	0		90	98	1	0	1	1	1	1	0	0	1	1	0	0	1968	108	13	0.22	83.7	246	157	88	14.1	41.7	5.26	7.8	155	73.7	15.9	1.4471	Not measured	Not measured	0.773786	Not measured	274	Not measured	12.314
195	Severe	36.7	29	0	24.8016	No	No	1	0	0	0		90	81.3	1	1	1	1	1	1	1	0	0	0	0	0	2112	No reported	No reported	0.09	32.2	280	157	89.3	13.3	40.2	4.49	4.3	213	65.8	27.5	Not measured	Not measured	0.518519	Not measured	Not measured	Not measured	4.321	Not measured
196	Severe	30	23	1	21.6413	No	No	0	0	0	0		91	95.6	0	0	0	1	0	1	0	0	7	1	0	1	1038	38	10	No reported	50	178	156	No reported	10.8	39.4	4.08	3.2	254	78.6	15	1.45708	1.11	Not measured	Not measured	Not measured	231	Not measured	Not measured
197	Severe	34.4	25	0	22.8928	No	No	0	0	0	0		86	91.7	1	1	1	1	1	1	1	1	0	0	0	1	1346	170	16	1.72	178	85	161	130.5	12.8	38.8	4.52	8.9	218	89.1	9.5	Not measured	Not measured	Not measured	0.703274	Not measured	Not measured	Not measured	5.43
		Not reported (Data no reported in the medical record)
		Not measured (due to insufficient sample)
		Not detected (Value outside of range detection)
		Not calculated (When a value was not measured or detected)
[truncated: 47 more columns]
